# Supplementary material for: Hydroxy-3-Phenylcoumarins as Multitarget Compounds for Skin Aging Diseases: Synthesis, Molecular Docking and Tyrosinase, Elastase, Collagenase and Hyaluronidase Inhibition, and Sun Protection Factor
Source: Molecules. 2022 Oct 15;27(20):6914. doi: 10.3390/molecules27206914 (PMC9611449; doi:10.3390/molecules27206914)
Supplement: Supplementary file 1 [file molecules-27-06914-s001.zip]

Archive with 1 entries (1 files):
- molecules-1942532-supplementary.pdf
